# Supplementary material for: ﻿Three new species of Isodon (Nepetoideae, Lamiaceae) from China
Source: PhytoKeys. 2024 Sep 19;246:283–93. doi: 10.3897/phytokeys.246.130432 (PMC11427802; doi:10.3897/phytokeys.246.130432)
Supplement: XML Treatment for Isodon attenuatus [file phytokeys.246.130432-treatment1.xml]

<!DOCTYPE tp:taxon-treatment
  PUBLIC "-//TaxonX//DTD Taxonomic Treatment Publishing DTD v0 20100105//EN" "tax-treatment-NSO.dtd">
<tp:taxon-treatment xmlns:tp="http://www.plazi.org/taxpub"><tp:treatment-meta><kwd-group><label>Taxon classification</label><kwd>
                <named-content content-type="kingdom">Plantae</named-content>
              </kwd><kwd>
                <named-content content-type="order">Lamiales</named-content>
              </kwd><kwd>
                <named-content content-type="family">Lamiaceae</named-content>
              </kwd></kwd-group><mixed-citation publication-type="journal"><person-group><name><surname>Chen</surname><given-names>Ya-Ping</given-names></name><name><surname>Peng</surname><given-names>Hua</given-names></name><name><surname>Paton</surname><given-names>Alan J.</given-names></name><name><surname>Xiang</surname><given-names>Chun-Lei</given-names></name></person-group><article-title>﻿Three new species of <italic><tp:taxon-name><tp:taxon-name-part taxon-name-part-type="genus" reg="Isodon">Isodon</tp:taxon-name-part></tp:taxon-name></italic> (<tp:taxon-name><tp:taxon-name-part taxon-name-part-type="subfamily">Nepetoideae</tp:taxon-name-part></tp:taxon-name>, <tp:taxon-name><tp:taxon-name-part taxon-name-part-type="family">Lamiaceae</tp:taxon-name-part></tp:taxon-name>) from China</article-title><source>PhytoKeys</source><day>19</day><month>09</month><year>2024</year><volume>246</volume><fpage>283</fpage><lpage>293</lpage><pub-id pub-id-type="doi">10.3897/phytokeys.246.130432</pub-id></mixed-citation></tp:treatment-meta><tp:nomenclature><label>﻿</label><tp:taxon-name>
              <object-id xmlns:xlink="http://www.w3.org/1999/xlink" content-type="arpha" xlink:type="simple">F446AB18-5045-50BA-82F9-3C20787F72CF</object-id>
              <tp:taxon-name-part taxon-name-part-type="genus" reg="Isodon">Isodon</tp:taxon-name-part>
              <tp:taxon-name-part taxon-name-part-type="species" reg="attenuatus">attenuatus</tp:taxon-name-part>
              <object-id xmlns:xlink="http://www.w3.org/1999/xlink" content-type="ipni" xlink:type="simple">urn:lsid:ipni.org:names:77348680-1</object-id>
            </tp:taxon-name><tp:taxon-authority>Y.P.Chen &amp; C.L.Xiang</tp:taxon-authority><tp:taxon-status xmlns:xlink="http://www.w3.org/1999/xlink" xlink:type="simple">sp. nov.</tp:taxon-status><xref ref-type="fig" rid="F2">Fig. 2</xref></tp:nomenclature><tp:treatment-sec sec-type="material" id="SECID0E2WAE"><title>Type.</title><p>China – <bold>Guizhou Prov.</bold> • Jiangkou County, Fanjing Mountain, along the hiking trail in forests; <named-content xmlns:xlink="http://www.w3.org/1999/xlink" content-type="dwc:verbatimCoordinates" xlink:type="simple"><named-content content-type="geo-json" specific-use="{&#34;type&#34;:&#34;Point&#34;,&#34;coordinates&#34;:[108.710858,27.895856]}" id="NCID0EGXAE" xlink:type="simple">27°53'45.08″N, 108°42'39.09″E</named-content></named-content>; alt. 1635 m; 1 Sep 2018; <italic>Y.P. Chen et al. EM590</italic> (holotype: KUN1628213!; isotypes: K!, KUN1628215!, PE!).</p></tp:treatment-sec><tp:treatment-sec sec-type="diagnosis" id="SECID0ENXAE"><title>Diagnosis.</title><p><italic><tp:taxon-name><tp:taxon-name-part taxon-name-part-type="genus" reg="Isodon">Isodon</tp:taxon-name-part><tp:taxon-name-part taxon-name-part-type="species" reg="attenuatus">attenuatus</tp:taxon-name-part></tp:taxon-name></italic> is most closely related to <italic><tp:taxon-name><tp:taxon-name-part taxon-name-part-type="genus" reg="Isodon">I.</tp:taxon-name-part><tp:taxon-name-part taxon-name-part-type="species" reg="villosus">villosus</tp:taxon-name-part></tp:taxon-name></italic>, but differs by having subglabrous (vs. densely to sparsely villose) laminae with a decurrent (vs. not decurrent) base, densely puberulent and glandular puberulent (vs. densely villose and glandular puberulent) inflorescences, longer pedicels (4–6 mm vs. 2.5–4 mm long), triangular (vs. ovate) calyx teeth and a corolla tube attenuate towards the throat (vs. not attenuate).</p><p>Herbs perennial, 30–70 cm tall. Rhizomes woody, tuberose. Stems erect, branched, quadrangular, densely puberulent and reddish-brown glandular. Leaves decussate; lamina ovate to broadly ovate, papery, 5–15 × 3–7 cm, apex acuminate, base cuneate to broadly cuneate, margin crenulate, adaxially green, subglabrous to sparsely pubescent, reddish-brown glandular, abaxially light green, subglabrous, densely reddish-brown glandular; lateral veins 3–5-paired; petioles 1–5 cm long. Thyrses terminal and axillary, ca. 10 cm long; cymes 3–7-flowered, peduncles 2–3 mm long, pedicels 4–6 mm long, densely puberulent, glandular puberulent and reddish-brown glandular; bracts broadly ovate, sessile, apex lanceolate, margin entire, 3–10 mm long, bracteoles linear, ca. 1 mm long, ciliate, densely reddish-brown glandular. Calyx campanulate, ca. 2 mm long, densely glandular puberulent and reddish-brown glandular outside; 2-lipped to 1/2 its length, teeth triangular, apex acute, fruiting calyx dilated to ca. 5 mm long. Corolla 5–6 mm long, declinate, pubescent and reddish-brown glandular outside; tube 3–3.5 mm long, white, saccate abaxially near base, ca. 2 mm in diameter, attenuating gradually towards throat to ca. 1 mm in diameter; apex 2-lipped, light bluish-purple, posterior lip 4-lobed, ca. 3.5 × 3.5 mm, reflexed, lobes oblong, apex acute, anterior lip entire, subrounded, concave, straight, 2–3.5 mm in diameter. Stamens 4, included; anther cells 2, confluent, divergent; filaments pubescent at base. Style included, glabrous, apex slightly subequally 2-lobed. Mericarps 4, ochre-yellow, oblong, 1.4–1.55 mm long, ca. 1 mm wide, smooth and glabrous.</p></tp:treatment-sec><tp:treatment-sec sec-type="phenology" id="SECID0EKYAE"><title>Phenology.</title><p>Flowering from July to September, fruiting from August to October.</p></tp:treatment-sec><tp:treatment-sec sec-type="distribution" id="SECID0EPYAE"><title>Distribution and habitat.</title><p>Currently, <italic><tp:taxon-name><tp:taxon-name-part taxon-name-part-type="genus" reg="Isodon">I.</tp:taxon-name-part><tp:taxon-name-part taxon-name-part-type="species" reg="attenuatus">attenuatus</tp:taxon-name-part></tp:taxon-name></italic> is only known from the Fanjing Mountain in Guizhou Province, China (Fig. <xref ref-type="fig" rid="F1">1</xref>). The new species usually grows in evergreen broadleaf forests at altitudes of 1600–2000 m.</p></tp:treatment-sec><tp:treatment-sec sec-type="etymology" id="SECID0EEZAE"><title>Etymology.</title><p>The specific epithet refers to the gradually attenuating corolla tube of the new species towards the throat.</p></tp:treatment-sec><tp:treatment-sec sec-type="Chinese name (assigned here)" id="SECID0EJZAE"><title>Chinese name (assigned here).</title><p>jiàn xiá xiāng chá cài (渐狭香茶菜).</p></tp:treatment-sec><tp:treatment-sec sec-type="material" id="SECID0EOZAE"><title>Additional specimens examined.</title><p>China – <bold>Guizhou Prov.</bold> • Jiangkou County, vicini­ty of Jinding along the crest of the Fanjing Shan Mountain Range; alt. 2000–2300 m; 28–29 Aug 1986; <italic>Sino-American Guizhou Botanical Expedition 673</italic> (L3902407!, PE00833681!); • ibid.; alt. 1707 m; 20 Oct 2017; Y.P. Chen &amp; L. Chen EM429 (KUN!).</p></tp:treatment-sec><tp:treatment-sec><!--Section generated to contain objects referenced in tp:taxon-treatment.--><fig id="F2" position="float" orientation="portrait"><object-id xmlns:xlink="http://www.w3.org/1999/xlink" content-type="doi" xlink:type="simple">10.3897/phytokeys.246.130432.figure2</object-id><object-id xmlns:xlink="http://www.w3.org/1999/xlink" content-type="arpha" xlink:type="simple">C69B69FA-24A1-519F-BA8E-16F89FA3EB4E</object-id><label>Figure 2.</label><caption><p>Morphology of <italic><tp:taxon-name><tp:taxon-name-part taxon-name-part-type="genus" reg="Isodon">Isodon</tp:taxon-name-part><tp:taxon-name-part taxon-name-part-type="species" reg="attenuatus">attenuatus</tp:taxon-name-part></tp:taxon-name></italic> from the type locality <bold>A</bold> habitat <bold>B, C</bold> habit <bold>D</bold> abaxial view of lamina <bold>E, F</bold> inflorescences <bold>G</bold> infructescence <bold>H</bold> flowers <bold>I</bold> corollas <bold>J</bold> dissected corolla <bold>K</bold> calyces <bold>L</bold> ovary <bold>M</bold> style <bold>N</bold> mericarps (Photographed by Ya-Ping Chen).</p></caption><graphic xmlns:xlink="http://www.w3.org/1999/xlink" xlink:href="phytokeys-246-283_article-130432__-g002.jpg" position="float" orientation="portrait" xlink:type="simple" id="oo_1136620.jpg"><uri content-type="original_file" xlink:type="simple">https://binary.pensoft.net/fig/1136620</uri></graphic></fig><fig id="F1" position="float" orientation="portrait"><object-id xmlns:xlink="http://www.w3.org/1999/xlink" content-type="doi" xlink:type="simple">10.3897/phytokeys.246.130432.figure1</object-id><object-id xmlns:xlink="http://www.w3.org/1999/xlink" content-type="arpha" xlink:type="simple">65EB4125-6C49-5F01-B121-6ABBD5743962</object-id><label>Figure 1.</label><caption><p>Geographic distribution of <italic><tp:taxon-name><tp:taxon-name-part taxon-name-part-type="genus" reg="Isodon">Isodon</tp:taxon-name-part><tp:taxon-name-part taxon-name-part-type="species" reg="attenuatus">attenuatus</tp:taxon-name-part></tp:taxon-name></italic> (red triangle), <italic><tp:taxon-name><tp:taxon-name-part taxon-name-part-type="genus" reg="Isodon">I.</tp:taxon-name-part><tp:taxon-name-part taxon-name-part-type="species" reg="gongshanensis">gongshanensis</tp:taxon-name-part></tp:taxon-name></italic> (green circles) and <italic><tp:taxon-name><tp:taxon-name-part taxon-name-part-type="genus" reg="Isodon">I.</tp:taxon-name-part><tp:taxon-name-part taxon-name-part-type="species" reg="sukungii">sukungii</tp:taxon-name-part></tp:taxon-name></italic> (purple squares).</p></caption><graphic xmlns:xlink="http://www.w3.org/1999/xlink" xlink:href="phytokeys-246-283_article-130432__-g001.jpg" position="float" orientation="portrait" xlink:type="simple" id="oo_1136619.jpg"><uri content-type="original_file" xlink:type="simple">https://binary.pensoft.net/fig/1136619</uri></graphic></fig></tp:treatment-sec></tp:taxon-treatment>
