# Supplementary material for: ﻿Three new species of Isodon (Nepetoideae, Lamiaceae) from China
Source: PhytoKeys. 2024 Sep 19;246:283–93. doi: 10.3897/phytokeys.246.130432 (PMC11427802; doi:10.3897/phytokeys.246.130432)
Supplement: XML Treatment for Isodon gongshanensis [file phytokeys.246.130432-treatment2.xml]

<!DOCTYPE tp:taxon-treatment
  PUBLIC "-//TaxonX//DTD Taxonomic Treatment Publishing DTD v0 20100105//EN" "tax-treatment-NSO.dtd">
<tp:taxon-treatment xmlns:tp="http://www.plazi.org/taxpub"><tp:treatment-meta><kwd-group><label>Taxon classification</label><kwd>
                <named-content content-type="kingdom">Plantae</named-content>
              </kwd><kwd>
                <named-content content-type="order">Lamiales</named-content>
              </kwd><kwd>
                <named-content content-type="family">Lamiaceae</named-content>
              </kwd></kwd-group><mixed-citation publication-type="journal"><person-group><name><surname>Chen</surname><given-names>Ya-Ping</given-names></name><name><surname>Peng</surname><given-names>Hua</given-names></name><name><surname>Paton</surname><given-names>Alan J.</given-names></name><name><surname>Xiang</surname><given-names>Chun-Lei</given-names></name></person-group><article-title>﻿Three new species of <italic><tp:taxon-name><tp:taxon-name-part taxon-name-part-type="genus" reg="Isodon">Isodon</tp:taxon-name-part></tp:taxon-name></italic> (<tp:taxon-name><tp:taxon-name-part taxon-name-part-type="subfamily">Nepetoideae</tp:taxon-name-part></tp:taxon-name>, <tp:taxon-name><tp:taxon-name-part taxon-name-part-type="family">Lamiaceae</tp:taxon-name-part></tp:taxon-name>) from China</article-title><source>PhytoKeys</source><day>19</day><month>09</month><year>2024</year><volume>246</volume><fpage>283</fpage><lpage>293</lpage><pub-id pub-id-type="doi">10.3897/phytokeys.246.130432</pub-id></mixed-citation></tp:treatment-meta><tp:nomenclature><label>﻿</label><tp:taxon-name>
              <object-id xmlns:xlink="http://www.w3.org/1999/xlink" content-type="arpha" xlink:type="simple">CF5229EA-17B9-59F7-8452-ED44D5A516B5</object-id>
              <tp:taxon-name-part taxon-name-part-type="genus" reg="Isodon">Isodon</tp:taxon-name-part>
              <tp:taxon-name-part taxon-name-part-type="species" reg="gongshanensis">gongshanensis</tp:taxon-name-part>
              <object-id xmlns:xlink="http://www.w3.org/1999/xlink" content-type="ipni" xlink:type="simple">urn:lsid:ipni.org:names:77348681-1</object-id>
            </tp:taxon-name><tp:taxon-authority>Y.P.Chen &amp; C.L.Xiang</tp:taxon-authority><tp:taxon-status xmlns:xlink="http://www.w3.org/1999/xlink" xlink:type="simple">sp. nov.</tp:taxon-status><xref ref-type="fig" rid="F3">Fig. 3</xref></tp:nomenclature><tp:treatment-sec sec-type="material" id="SECID0EG2AE"><title>Type.</title><p>China – <bold>Yunnan Prov.</bold> • Gongshan County, Dulongjiang Town; alt. 2915 m; <named-content xmlns:xlink="http://www.w3.org/1999/xlink" content-type="dwc:verbatimCoordinates" xlink:type="simple"><named-content content-type="geo-json" specific-use="{&#34;type&#34;:&#34;Point&#34;,&#34;coordinates&#34;:[98.457736,27.842758]}" id="NCID0ER2AE" xlink:type="simple">27°50'33.93″N, 98°27'27.85″E</named-content></named-content>; at the streamside in forests; 15 Aug 2020; <italic>Y.P. Chen et al. EM1570</italic> (holotype: KUN1628216!; isotypes: K!, KUN1628214!, PE!).</p></tp:treatment-sec><tp:treatment-sec sec-type="diagnosis" id="SECID0EY2AE"><title>Diagnosis.</title><p><italic><tp:taxon-name><tp:taxon-name-part taxon-name-part-type="genus" reg="Isodon">Isodon</tp:taxon-name-part><tp:taxon-name-part taxon-name-part-type="species" reg="gongshanensis">gongshanensis</tp:taxon-name-part></tp:taxon-name></italic> is morphologically similar to <italic><tp:taxon-name><tp:taxon-name-part taxon-name-part-type="genus" reg="Isodon">I.</tp:taxon-name-part><tp:taxon-name-part taxon-name-part-type="species" reg="rosthornii">rosthornii</tp:taxon-name-part></tp:taxon-name></italic>, but differs by having lanceolate (vs. triangular) and longer (ca. 1 mm vs. ca. 0.5 mm long) teeth of the posterior calyx lip, longer (6–7 mm vs. ca. 5 mm long) corollas with a pink (vs. white) posterior lip, but without spots (vs. with reddish-purple spots) and an ovary without glands (vs. with glands).</p><p>Herbs perennial, 50–150 cm tall. Stems erect, branched, quadrangular, 4-sulcate, often claret, subglabrous to densely strigose. Leaves decussate; lamina ovate to broadly ovate, papery, 5–12 × 3–7 cm, apex acuminate, base cuneate to broadly cuneate, margin crenulate, adaxially green, sparsely strigose and glandular, abaxially light green, subglabrous, densely glandular; lateral veins 3–4-paired; petioles 1–5 cm long, claret or green, strigose. Thyrses terminal and axillary, 10–20 cm long; cymes 3–7-flowered, peduncles 1–2 mm long, pedicels 3–5 mm long, strigose; bracts ovate to broadly ovate, 2–30 mm long, apex lanceolate, margin crenulate or entire, petioles 0–5 mm long, bracteoles linear, ca. 1 mm long. Calyx campanulate, ca. 2.5 mm long, strigose and glandular outside; 2-lipped to 1/2 its length, teeth narrowly triangular, apex acuminate, fruiting calyx dilated to ca. 5 mm long, posterior lip strongly reflexed. Corolla white, 6–7 mm long, declinate, strigose and glandular outside; tube 2.5–3 mm long, white, saccate abaxially near base, 1.5–2 mm in diameter; apex 2-lipped, posterior lip pink, 4-lobed, ca. 4 × 4 mm, reflexed, lobes subrounded, anterior lip entire, subrounded, concave, navicular, straight, 3.5–4 mm in diameter. Stamens 4, included; anther cells 2, confluent, divergent; filaments pubescent at base. Style included, glabrous, apex slightly subequally 2-lobed. Ovaries glabrous. Mericarps not seen.</p></tp:treatment-sec><tp:treatment-sec sec-type="phenology" id="SECID0EV3AE"><title>Phenology.</title><p>Flowering from July to September, fruiting from August to October.</p></tp:treatment-sec><tp:treatment-sec sec-type="distribution" id="SECID0E13AE"><title>Distribution and habitat.</title><p><italic><tp:taxon-name><tp:taxon-name-part taxon-name-part-type="genus" reg="Isodon">Isodon</tp:taxon-name-part><tp:taxon-name-part taxon-name-part-type="species" reg="gongshanensis">gongshanensis</tp:taxon-name-part></tp:taxon-name></italic> is only known from Gongshan County in Yunnan Province, southwest China (Fig. <xref ref-type="fig" rid="F1">1</xref>). The new species usually grows in mixed needle-leaf and broadleaf forests at altitudes of 2700–2900 m.</p></tp:treatment-sec><tp:treatment-sec sec-type="etymology" id="SECID0EP4AE"><title>Etymology.</title><p>The specific epithet is derived from the type locality of the new species, i.e. Gongshan County in Yunnan Province, China.</p></tp:treatment-sec><tp:treatment-sec sec-type="Chinese name (assigned here)" id="SECID0EU4AE"><title>Chinese name (assigned here).</title><p>gòng shān xiāng chá cài (贡山香茶菜).</p></tp:treatment-sec><tp:treatment-sec sec-type="material" id="SECID0EZ4AE"><title>Additional specimens examined.</title><p>China – <bold>Yunnan Prov.</bold> • Gongshan County, Cikai Town, Danzhu Village; alt. 2787 m; <named-content xmlns:xlink="http://www.w3.org/1999/xlink" content-type="dwc:verbatimCoordinates" xlink:type="simple"><named-content content-type="geo-json" specific-use="{&#34;type&#34;:&#34;Point&#34;,&#34;coordinates&#34;:[98.633622,27.621428]}" id="NCID0EE5AE" xlink:type="simple">27°37'17.14″N, 98°38'1.04″E</named-content></named-content>; 25 Sep 2022; <italic>Y.J. Zhao et al. 22ZYJ023</italic> (KUN); • Gongshan County, Dulongjiang Town, near the Dulongjiang Tunnel; 2 Jul 2015; <italic>Y.P. Chen &amp; R.L. Stubbs EM203</italic> (KUN!); • ibid.; 16 Oct 2019; <italic>L.Q. Jiang &amp; Y.Y. Li LJ28</italic> (KUN!).</p></tp:treatment-sec><tp:treatment-sec><!--Section generated to contain objects referenced in tp:taxon-treatment.--><fig id="F3" position="float" orientation="portrait"><object-id xmlns:xlink="http://www.w3.org/1999/xlink" content-type="doi" xlink:type="simple">10.3897/phytokeys.246.130432.figure3</object-id><object-id xmlns:xlink="http://www.w3.org/1999/xlink" content-type="arpha" xlink:type="simple">3346BFF8-539B-51B8-B1E8-B22A3C724034</object-id><label>Figure 3.</label><caption><p>Morphology of <italic><tp:taxon-name><tp:taxon-name-part taxon-name-part-type="genus" reg="Isodon">Isodon</tp:taxon-name-part><tp:taxon-name-part taxon-name-part-type="species" reg="gongshanensis">gongshanensis</tp:taxon-name-part></tp:taxon-name></italic> from the type locality <bold>A</bold> habitat <bold>B</bold> habit <bold>C–E</bold> inflorescences <bold>F</bold> infructescence <bold>G</bold> leaves <bold>H</bold> corollas (Photographed by Ya-Ping Chen).</p></caption><graphic xmlns:xlink="http://www.w3.org/1999/xlink" xlink:href="phytokeys-246-283_article-130432__-g003.jpg" position="float" orientation="portrait" xlink:type="simple" id="oo_1136621.jpg"><uri content-type="original_file" xlink:type="simple">https://binary.pensoft.net/fig/1136621</uri></graphic></fig><fig id="F1" position="float" orientation="portrait"><object-id xmlns:xlink="http://www.w3.org/1999/xlink" content-type="doi" xlink:type="simple">10.3897/phytokeys.246.130432.figure1</object-id><object-id xmlns:xlink="http://www.w3.org/1999/xlink" content-type="arpha" xlink:type="simple">65EB4125-6C49-5F01-B121-6ABBD5743962</object-id><label>Figure 1.</label><caption><p>Geographic distribution of <italic><tp:taxon-name><tp:taxon-name-part taxon-name-part-type="genus" reg="Isodon">Isodon</tp:taxon-name-part><tp:taxon-name-part taxon-name-part-type="species" reg="attenuatus">attenuatus</tp:taxon-name-part></tp:taxon-name></italic> (red triangle), <italic><tp:taxon-name><tp:taxon-name-part taxon-name-part-type="genus" reg="Isodon">I.</tp:taxon-name-part><tp:taxon-name-part taxon-name-part-type="species" reg="gongshanensis">gongshanensis</tp:taxon-name-part></tp:taxon-name></italic> (green circles) and <italic><tp:taxon-name><tp:taxon-name-part taxon-name-part-type="genus" reg="Isodon">I.</tp:taxon-name-part><tp:taxon-name-part taxon-name-part-type="species" reg="sukungii">sukungii</tp:taxon-name-part></tp:taxon-name></italic> (purple squares).</p></caption><graphic xmlns:xlink="http://www.w3.org/1999/xlink" xlink:href="phytokeys-246-283_article-130432__-g001.jpg" position="float" orientation="portrait" xlink:type="simple" id="oo_1136619.jpg"><uri content-type="original_file" xlink:type="simple">https://binary.pensoft.net/fig/1136619</uri></graphic></fig></tp:treatment-sec></tp:taxon-treatment>
