# Supplementary material for: ﻿Three new species of Isodon (Nepetoideae, Lamiaceae) from China
Source: PhytoKeys. 2024 Sep 19;246:283–93. doi: 10.3897/phytokeys.246.130432 (PMC11427802; doi:10.3897/phytokeys.246.130432)
Supplement: XML Treatment for Isodon sukungii [file phytokeys.246.130432-treatment3.xml]

<!DOCTYPE tp:taxon-treatment
  PUBLIC "-//TaxonX//DTD Taxonomic Treatment Publishing DTD v0 20100105//EN" "tax-treatment-NSO.dtd">
<tp:taxon-treatment xmlns:tp="http://www.plazi.org/taxpub"><tp:treatment-meta><kwd-group><label>Taxon classification</label><kwd>
                <named-content content-type="kingdom">Plantae</named-content>
              </kwd><kwd>
                <named-content content-type="order">Lamiales</named-content>
              </kwd><kwd>
                <named-content content-type="family">Lamiaceae</named-content>
              </kwd></kwd-group><mixed-citation publication-type="journal"><person-group><name><surname>Chen</surname><given-names>Ya-Ping</given-names></name><name><surname>Peng</surname><given-names>Hua</given-names></name><name><surname>Paton</surname><given-names>Alan J.</given-names></name><name><surname>Xiang</surname><given-names>Chun-Lei</given-names></name></person-group><article-title>﻿Three new species of <italic><tp:taxon-name><tp:taxon-name-part taxon-name-part-type="genus" reg="Isodon">Isodon</tp:taxon-name-part></tp:taxon-name></italic> (<tp:taxon-name><tp:taxon-name-part taxon-name-part-type="subfamily">Nepetoideae</tp:taxon-name-part></tp:taxon-name>, <tp:taxon-name><tp:taxon-name-part taxon-name-part-type="family">Lamiaceae</tp:taxon-name-part></tp:taxon-name>) from China</article-title><source>PhytoKeys</source><day>19</day><month>09</month><year>2024</year><volume>246</volume><fpage>283</fpage><lpage>293</lpage><pub-id pub-id-type="doi">10.3897/phytokeys.246.130432</pub-id></mixed-citation></tp:treatment-meta><tp:nomenclature><label>﻿</label><tp:taxon-name>
              <object-id xmlns:xlink="http://www.w3.org/1999/xlink" content-type="arpha" xlink:type="simple">AC63D57F-CB50-5ED8-BFC8-3B6C283D3B0A</object-id>
              <tp:taxon-name-part taxon-name-part-type="genus" reg="Isodon">Isodon</tp:taxon-name-part>
              <tp:taxon-name-part taxon-name-part-type="species" reg="sukungii">sukungii</tp:taxon-name-part>
              <object-id xmlns:xlink="http://www.w3.org/1999/xlink" content-type="ipni" xlink:type="simple">urn:lsid:ipni.org:names:77348682-1</object-id>
            </tp:taxon-name><tp:taxon-authority>Y.P.Chen &amp; C.L.Xiang</tp:taxon-authority><tp:taxon-status xmlns:xlink="http://www.w3.org/1999/xlink" xlink:type="simple">sp. nov.</tp:taxon-status><xref ref-type="fig" rid="F4">Fig. 4</xref></tp:nomenclature><tp:treatment-sec sec-type="material" id="SECID0E46AE"><title>Type.</title><p>China – <bold>Sichuan Prov.</bold> • Muli County, Sanjiaoya Town, on the way from Biji to Guoquanyan, amongst the thickets on the dry valley slope; <named-content xmlns:xlink="http://www.w3.org/1999/xlink" content-type="dwc:verbatimCoordinates" xlink:type="simple"><named-content content-type="geo-json" specific-use="{&#34;type&#34;:&#34;Point&#34;,&#34;coordinates&#34;:[101.469103,28.082917]}" id="NCID0EJAAG" xlink:type="simple">28°04'58.50″N, 101°28'8.77″E</named-content></named-content>; alt. 2041 m; 13 Oct 2018; <italic>Y.P. Chen et al. EM666</italic> (holotype: KUN1628218!; isotypes: K!, KUN1628217!, PE!).</p></tp:treatment-sec><tp:treatment-sec sec-type="diagnosis" id="SECID0EQAAG"><title>Diagnosis.</title><p><italic><tp:taxon-name><tp:taxon-name-part taxon-name-part-type="genus" reg="Isodon">Isodon</tp:taxon-name-part><tp:taxon-name-part taxon-name-part-type="species" reg="sukungii">sukungii</tp:taxon-name-part></tp:taxon-name></italic> is morphologically similar to <italic><tp:taxon-name><tp:taxon-name-part taxon-name-part-type="genus" reg="Isodon">I.</tp:taxon-name-part><tp:taxon-name-part taxon-name-part-type="species" reg="tenuifolius">tenuifolius</tp:taxon-name-part></tp:taxon-name></italic> but differs by having longer laminae (1–4 cm vs. 0.5–1 cm long) with serrate (vs. entire) margins, cymes that form panicles (vs. single cymes that do not form thyrses or panicles) and a longer corolla (6–7 mm vs. 4 mm long) with a straight (vs. strongly reflexed) anterior lip.</p><p>Shrubs 30–120 cm tall. Stems erect, much branched; branches brown, decorticate, subterete, glabrescent; branchlets brown, obtusely 4-angled, densely grey tomentose. Leaves decussate; lamina ovate to oblong, thick papery, 1–4 × 0.5–2 cm, apex acute, base cuneate to subrounded, margin serrate, rarely entire, adaxially green, sparsely minute grey tomentose and glandular, abaxially white, densely grey tomentose and glandular, lateral veins 3–5-paired, conspicuously elevated abaxially; petioles 0.3–1 cm long, densely grey tomentose. Cymes 3–7-flowered, often forming secund panicles up to 20 cm long; bracts leaf-like, gradually reduced towards apex, margin entire, longer than cymes, upper ones sessile, lanceolate, bracteoles linear, ca. 1 mm long; peduncles 1–3 (–5) mm long, pedicels 1–2 mm long, densely grey tomentose. Calyx campanulate, 2.5–3 mm long, densely grey tomentose and glandular outside, slightly 2-lipped to 1/3 its length; teeth subequal, ovate-triangular, apex acute, fruiting calyx slightly dilated to ca. 4 mm long. Corolla white, 6–7 mm long, declinate, pubescent and glandular outside; tube 3.5–4 mm long, saccate abaxially near base, ca. 1.5 mm in diameter; apex 2-lipped, posterior lip 4-lobed, dotted with reddish-purple spots, ca. 2.5 mm long, reflexed, lobes subrounded, anterior lip entire, subrounded, concave, navicular, straight, 2.5–3 mm in diameter. Stamens 4, included; anther cells 2, confluent, divergent; filaments pubescent at base. Style included, glabrous, apex slightly subequally 2-lobed. Mericarps 4, brown, oblong, 1.25–1.35 mm long, 0.85–0.95 mm wide, smooth and glabrous.</p></tp:treatment-sec><tp:treatment-sec sec-type="phenology" id="SECID0ENBAG"><title>Phenology.</title><p>Flowering from July to November, fruiting from September to December.</p></tp:treatment-sec><tp:treatment-sec sec-type="distribution" id="SECID0ESBAG"><title>Distribution and habitat.</title><p><italic><tp:taxon-name><tp:taxon-name-part taxon-name-part-type="genus" reg="Isodon">Isodon</tp:taxon-name-part><tp:taxon-name-part taxon-name-part-type="species" reg="sukungii">sukungii</tp:taxon-name-part></tp:taxon-name></italic> is widely distributed in the dry valley along Min River, a tributary of the Yangtze River, in Sichuan Province, southwest China (Fig. <xref ref-type="fig" rid="F1">1</xref>). The new species usually grows on open dry slopes with savannah-like vegetation at altitudes of 1600–2700 m.</p></tp:treatment-sec><tp:treatment-sec sec-type="etymology" id="SECID0EHCAG"><title>Etymology.</title><p>The new species is named after the late Prof. Su-Kung Wu, who is one of the earliest Chinese botanists to explore the plant diversity of Muli County.</p></tp:treatment-sec><tp:treatment-sec sec-type="Chinese name (assigned here)" id="SECID0EMCAG"><title>Chinese name (assigned here).</title><p>sù gōng xiāng chá cài (素功香茶菜).</p></tp:treatment-sec><tp:treatment-sec sec-type="material" id="SECID0ERCAG"><title>Additional specimens examined.</title><p>China – <bold>Sichuan Prov.</bold> • Muli County, on the way from Moshuogou to Boao; alt. 1900–2290 m; 6 Sep 1959; <italic>S.K. Wu 2419</italic> (KUN0271016!, KUN0271017!); • Muli County, Boao, Baidiao; alt. 2150 m; 20 Sep 1959; <italic>S.K. Wu 3155</italic> (KUN0271018!, KUN0271019!); • Muli County, Housuo Town, Xiagu Village; 26 Jul 2011; <italic>E.D. Liu et al. 2911</italic> (KUN1278979!); • Muli County, Kala Town, Tianzheng Village; alt. 1966 m; 15 Oct 2018; <italic>Y.P. Chen et al. EM689</italic> (KUN!); • Yanyuan County, Ma’anshan Town, Songlinping Village; alt. 1663 m; 15 Oct 2017; <italic>Y.P. Chen &amp; Z.H. Wang EM419</italic> (KUN!); • Yanyuan County, Jinhe Town; 4 Oct 2020; <italic>L.B. Jia s.n.</italic> (KUN!); • Yajiang County; alt. 2570 m; 18 Aug 2011; <italic>W. Fang et al. FW11269</italic> (KUN1340269!, KUN1340270!); • ibid.; alt. 2711 m; 28 Aug 2020; <italic>Y.P. Chen et al. EM1711</italic> (KUN!).</p></tp:treatment-sec><tp:treatment-sec><!--Section generated to contain objects referenced in tp:taxon-treatment.--><fig id="F4" position="float" orientation="portrait"><object-id xmlns:xlink="http://www.w3.org/1999/xlink" content-type="doi" xlink:type="simple">10.3897/phytokeys.246.130432.figure4</object-id><object-id xmlns:xlink="http://www.w3.org/1999/xlink" content-type="arpha" xlink:type="simple">6FEAF961-A082-5793-845F-1E43AA233C68</object-id><label>Figure 4.</label><caption><p>Morphology of <italic><tp:taxon-name><tp:taxon-name-part taxon-name-part-type="genus" reg="Isodon">Isodon</tp:taxon-name-part><tp:taxon-name-part taxon-name-part-type="species" reg="sukungii">sukungii</tp:taxon-name-part></tp:taxon-name></italic> from the type locality <bold>A</bold> habitat <bold>B, C</bold> habit <bold>D, E</bold> inflorescences <bold>F</bold> infructescence <bold>G</bold> leaves <bold>H</bold> flowers <bold>I</bold> corollas <bold>J</bold> dissected corolla <bold>K</bold> dissected calyces <bold>L</bold> pistil <bold>M</bold> mericarps (Photographed by Ya-Ping Chen).</p></caption><graphic xmlns:xlink="http://www.w3.org/1999/xlink" xlink:href="phytokeys-246-283_article-130432__-g004.jpg" position="float" orientation="portrait" xlink:type="simple" id="oo_1136622.jpg"><uri content-type="original_file" xlink:type="simple">https://binary.pensoft.net/fig/1136622</uri></graphic></fig><fig id="F1" position="float" orientation="portrait"><object-id xmlns:xlink="http://www.w3.org/1999/xlink" content-type="doi" xlink:type="simple">10.3897/phytokeys.246.130432.figure1</object-id><object-id xmlns:xlink="http://www.w3.org/1999/xlink" content-type="arpha" xlink:type="simple">65EB4125-6C49-5F01-B121-6ABBD5743962</object-id><label>Figure 1.</label><caption><p>Geographic distribution of <italic><tp:taxon-name><tp:taxon-name-part taxon-name-part-type="genus" reg="Isodon">Isodon</tp:taxon-name-part><tp:taxon-name-part taxon-name-part-type="species" reg="attenuatus">attenuatus</tp:taxon-name-part></tp:taxon-name></italic> (red triangle), <italic><tp:taxon-name><tp:taxon-name-part taxon-name-part-type="genus" reg="Isodon">I.</tp:taxon-name-part><tp:taxon-name-part taxon-name-part-type="species" reg="gongshanensis">gongshanensis</tp:taxon-name-part></tp:taxon-name></italic> (green circles) and <italic><tp:taxon-name><tp:taxon-name-part taxon-name-part-type="genus" reg="Isodon">I.</tp:taxon-name-part><tp:taxon-name-part taxon-name-part-type="species" reg="sukungii">sukungii</tp:taxon-name-part></tp:taxon-name></italic> (purple squares).</p></caption><graphic xmlns:xlink="http://www.w3.org/1999/xlink" xlink:href="phytokeys-246-283_article-130432__-g001.jpg" position="float" orientation="portrait" xlink:type="simple" id="oo_1136619.jpg"><uri content-type="original_file" xlink:type="simple">https://binary.pensoft.net/fig/1136619</uri></graphic></fig></tp:treatment-sec></tp:taxon-treatment>
